# Supplementary material for: CircAFF1 Is a Circular RNA with a Role in Alveolar Rhabdomyosarcoma Cell Migration
Source: Biomedicines. 2023 Jul 4;11(7):1893. doi: 10.3390/biomedicines11071893 (PMC10376778; doi:10.3390/biomedicines11071893)
Supplement: Supplementary file 1 [file biomedicines-11-01893-s001.zip]

Archive with 3 entries (3 files):
- Supplementary figures.pdf
- Table S1.xlsx
- Table S2.xlsx
